# Supplementary material for: Axillary Brachial Plexus Block Compared with Other Regional Anesthesia Techniques in Distal Upper Limb Surgery: A Systematic Review and Meta-Analysis
Source: J Clin Med. 2024 May 29;13(11):3185. doi: 10.3390/jcm13113185 (PMC11173314; doi:10.3390/jcm13113185)
Supplement: Supplementary file 1 [file jcm-13-03185-s001.zip]

Archive with 2 entries (2 files):
- PRISMA_checklist.pdf
- Supplementary document.pdf
